# Supplementary material for: Continuing Orthohantavirus Circulation in Deer Mice in Western Montana
Source: Viruses. 2021 May 27;13(6):1006. doi: 10.3390/v13061006 (PMC8226622; doi:10.3390/v13061006)
Supplement: Supplementary file 1 [file viruses-13-01006-s001.zip]

Archive with 1 entries (1 files):
- viruses-1204953-supplementary.pdf
